# Supplementary material for: Dose-Guided Hybrid AI Model with Deep and Handcrafted Radiomics for Explainable Radiation Dermatitis Prediction in Breast Cancer VMAT
Source: Cancers (Basel). 2025 Nov 26;17(23):3767. doi: 10.3390/cancers17233767 (PMC12691004; doi:10.3390/cancers17233767)
Supplement: Supplementary file 1 [file cancers-17-03767-s001.zip]

Archive with 1 entries (1 files):
- cancers-3902657-supplementary.pdf
